# Supplementary material for: In Situ EBSD Study of Aluminum After Embrittlement by Gallium
Source: Materials (Basel). 2025 Feb 26;18(5):1026. doi: 10.3390/ma18051026 (PMC11901249; doi:10.3390/ma18051026)
Supplement: Supplementary file 1 [file materials-18-01026-s001.zip]

Archive with 1 entries (1 files):
- materials-3436079-supplementary.pdf
